# Supplementary material for: Genome-Wide DNA Methylation and Gene Expression in Patients with Indolent Systemic Mastocytosis
Source: Int J Mol Sci. 2023 Sep 10;24(18):13910. doi: 10.3390/ijms241813910 (PMC10530743; doi:10.3390/ijms241813910)
Supplement: Supplementary file 1 [file ijms-24-13910-s001.zip]

Archive with 1 entries (1 files):
- ijms-2575947-supplementary.pdf
